# Supplementary material for: Water-Airborne-Particle Abrasion as a Pre-Treatment to Improve Bioadhesion and Bond Strength of Glass–Ceramic Restorations: From In Vitro Study to 15-Year Survival Rate
Source: Materials (Basel). 2021 Aug 31;14(17):4966. doi: 10.3390/ma14174966 (PMC8433990; doi:10.3390/ma14174966)
Supplement: Supplementary file 1 [file materials-14-04966-s001.zip]

Archive with 1 entries (1 files):
- Supplementary Materials.final.pdf
